# Supplementary material for: Clinicopathological significance of loss of Y chromosome in male meningiomas
Source: J Pathol. 2026 Feb 19;269(1):125–37. doi: 10.1002/path.70040 (PMC13050807; doi:10.1002/path.70040)
Supplement: Supplementary file 2 — Table S1. P360 Y‐chromosome probemix B2 [file PATH-269-125-s001.xlsx]

## Sheet: Cover page
	Clinicopathological significance of loss of Y chromosome in male meningiomas
	M Sakaguchi et al. J Pathol https://doi.org/10.1002/path.70040
	Table S1. P360 Y-Chromosome probemix B2

## Sheet: Table S1
Table S1. P360 Y-Chromosome probemix B2.								SSTV01
* The sequences provided are the probe sequences. LPO is the 5' half of the probe, RPO is the 3' half of the probe.
* Locations are based on hg18 / mapview build 36. Mapview location consist of the chromosome no. + distance (nt) from the p-telomere to the start of the probe sequence.
Probe number	Reference probe	Gene	Mutation specific	Mapview	LPO	RPO	Start	End
00979-L21316	True	UPF2	Normal	10-012,018627	CCGTTAAAGTGCACCAACTAGATGTTGCCATTCCTTT	GCATCTCAAAAGCCAGCTGAGGAAAGGGCCCCCACTGG	12018627	12018701
01023-L28750	False	SRY	Normal	Y-002,715484	CTGGAGAAGCTCTTCCTTCCTTTGCACTGAAAGCT	GTAACTCTAAGTATCAGTGTGAAACGGGAGAAAACAGTAAAGG	2715484	2715561
03796-L20977	True	KCNJ6	Normal	21-038,210497	CCTGCATTCATTGAATCTGCGGATTTCATG	ACGTCTCTCTGCGTGGTCCACCACTTTTCTCCTAACC	38210497	38210560
05170-L21820	True	ZMYM2	Normal	13-019,499384	GCTGAAATTTAGCCACACAACTGGAATTGCAAAAGTTG	TACAGTTTTCCATCAGGCATTGTGGCTTGGTATTGAGG	19499384	19499458
06378-L05844	True	NRN1	Normal	06-005,947639	TCAAGTGCGATGCGGTCTTCAAGGGCTT	TTCGGACTGTTTGCTCAAGCTGGGCGACAGCAT	5947639	5947698
08170-L08050	True	WDR36	Normal	05-110,491072	TGAATGATTGACTCTCAGAGTTGGAGGA	TAAACTAATCATCTTCTAGCACAGCCCTGTTGTGTTGCAGGAGAG	110491072	110491144
08274-L08153	True	HAS2	Normal	08-122,696279	CCTCTGGGAATGTACAGAAACTCCTTG	TTGCATGAGTTTGTGGAAGATTGGTACAATCAAGAAT	122696279	122696342
10922-L25079	True	SETX	Normal	09-134,143375	GTCAATGATGGCTCGCTTCTGCAGACT	GCTGGAAGAGAATGTAGAACACAACATGATCAGCAGGC	134143375	134143439
11734-L12517	False	EIF1AY	Normal	Y-021,078671	TAGGACACAGCTGGACCTGATTCTCCA	ATGGCTTCATAGCAGGCAAAATATCTTATGTATCTGCAAACAA	21078671	21078740
11739-L13811	False	BPY2	Normal	Y-023,282928	GTTTGAGTAACTTTGATTCCCAAAATTAGGAGAAAATA	ACAAAATAATGAGAAGGAGGAACCAGGCCTTAGTGCCACATATAGT	23282928	23283010
11740-L14251	False	BPY2	Normal	Y-023,284613	GATATGTTCTGGCCTTACTATAATAAACCACACAGAAATATA	TACACTGTTTGAAATGAGGAGCTTCATCCAGGCAAGCACGTGATGT	23284613	23284699
11747-L12530	False	KDM5D	Normal	Y-020,619533	TCTAAAATCTGAGACATTCATGACCAGGTTCAT	GCCAATATATTTAAACAAACTATTAAGATAATGTATTGGTGCTTTTGGG	20619533	20619614
11754-L28544	False	KDM5D	Normal	Y-019,953712	GTAAGTTGTTGTTCTAAATAACAGCCAACAAAGTCT	TACAATTATACTGACAGAAGTTTGTTTTCAGCTGTGTTTTAATATAATATTGA	19953712	19953798
11757-L28748	False	RBMY1J	Normal	Y-022,841239	CTACCAGATGGGGTGTATTCCAATTACAACCAGAGA	TAATGTAAATAGAACAAGGAATGTATTAATAGCTGTTATTTTTAAGTGGGGT	22841239	22841324
11758-L28912	False	DAZ2	Normal	Y-024,271548	GCCAGATGTTTACACAATATCACAGTGCTTCTGA	ATGATTTTCAGTATGTCCTCGCAAAAATTTTCTTGACCACCTTGGGTGC	24271548	24271629
11759-L28751	False	CDY2B	Normal	Y-019,067387	TATAGCCGTGCGCCCCCTTCTGGCTGAA	CTGCGGCACCAAATAAAAGCAGAGTTCAGATTGTTCAGTGCCATCA	19067387	19067457
11761-L28752	False	DAZ2	Normal	Y-024,029522	CAGACTGATATCTTATGGGACAAATTAGTATATTCCCA	TTCCTAATAATGGTGTACCTAGCTGGTGGGTAATTGCAGGCTTTCA	24029522	24029604
11768-L28759	False	BPY2	Normal	Y-023,376453	CACAAGAAAAGCCTAATAGCAACTCATATGTCTGA	AGTCAGAACTTGTGCAGGATGGTGGGTCATATTCGTAAAC	23376453	23376527
11772-L12555	False	HSFY1	Normal	Y-019,269977	CAGAAAGTGCAGTTCTGGACTATGGA	TGCAACTTCCGATCTGTGTAAACCATAAACTTTCTCTGTCTATTGAG	19269977	19270049
11773-L12556	False	BPY2	Normal	Y-023,282390	CCATTGGTACAAGTGAATGATTTACATGGTAA	ATTGATGTGCTTAACTACTACCATTTCTGGAAGCCGGATTTGATATA	23282390	23282468
11774-L28902	False	RBMY1J	Normal	Y-022,834819	CCGTATTTATTTCCAGTACTGTGGCAAATCCAT	AATATTACAACACCCAAAATGGGTGACTTCAATAAAAATTTCTTGGA	22834819	22834897
11776-L12559	False	KDM5D	Normal	Y-020,541592	CCAGAGTTTACAAGAGGCTGATTGGAGCA	CTCAGCCTAAACTATCCAAATTAGTTGCCTGCTGTGTTAGGCCATTCTTG	20541592	20541670
11812-L13342	False	UTY	Normal	Y-014,225643	CGAGTGTGCAAGTTCTAGGATCCTGGAT	ATTCCACTACCAAATCCACCAAAAGGGACATCCAATCATGTCT	14225643	14225712
11816-L12611	False	DDX3Y	Normal	Y-013,536308	GATCGGTAGGAAAACTTTAAGCAAAGAACA	TGTCAGTGACTATAACAACATCATTTGACAAATAAGAAAAGCAATAATC	13536308	13536386
11818-L28545	False	ARSEP	Normal	Y-012,992866	GTTAGTCGGAAGACCTTCACCTTCCCAGCA	AGCCGCCTTGAAATGCCTACTTCCTGTGCCAAATTGTAGA	12992866	12992931
11821-L12616	False	USP9Y	Normal	Y-013,407569	GACCATGCAAAACTTGGAGAAGGCAA	ACTTAGTCCACCCCTTGACTCTCTTTTCTTTGGTCCTTCTGCCTCCCAAG	13407569	13407644
11826-L28756	False	USP9Y	Normal	Y-013,276711	CGTGATTGGCCTCTAAAATTGGGAAAGGCAAGGA	CTTTACCTTAAAAAGAAATATAGCCTTTAATTTAGCCCATTAAAAACTGG	13276711	13276793
11828-L19232	False	UTY	Normal	Y-013,869448	TGTGAAATGTCTTGATCATTGCATTATTGCA	GTACTTTCTTCAGACAAGTTTGGAATATTTTGGCTTCCTAGAAATA	13869448	13869523
11852-L18631	False	VCY1B	Normal	Y-014,699793	CCTACCTACTCAGATTCACGTTCGCTCA	GTTCTCACTGATGGTGTAAGTTCCTCAAGCTTTTTACTGTTGTGAC	14699793	14699865
11853-L12650	False	NLGN4Y	Normal	Y-015,068284	CATGTGTCTTAACCTTTCTGCGTGGCA	TCACAGTCTTCCATTTTTCCCCCTATCTCTTCCCTTTCTATTTACC	15068284	15068356
12558-L23858	True	LMO2	Normal	11-033,870246	CATGGCCTAGGATTCCACGCAGAGCACATCTGGT	GTGAGAGAGCTCGCTGCAAGGGTGAAGGCTC	33870246	33870309
12733-L14796	False	PPP1R12BP	Normal	Y-026,891166	TAGGGTCTCGTGGAGCATTTGGAGA	TGCTCCAGAAGAAGCAGAATGTGGTGAGTTTCTGATTG	26891166	26891227
12738-L14632	False	DAZ2	Normal	Y-023,931533	TGGGTGTGCATAGGTTCAGCTGGCA	AGCTAGCTGTGCAGTGCAGGTATGTACCGGTGAGGGGA	23931533	23931595
12740-L18632	False	HSFY1	Normal	Y-019,248882	TCGTGCCTCCACTTTGCAGATAAAGAACACATA	CCAATATAGCTGAAAAAGTGATTAAATAACAGCATAGCCAGGA	19248882	19248954
13061-L28753	False	DDX3Y	Normal	Y-013,538364	CAAGGTACACACTGTTTCGAGCCTTCACTCT	TGTTATTGCTTACTAGGGGCAAGAAGCTTTCAGAGTTAACTTAAAAGTG	13538364	13538442
14206-L16410	True	GJB3	Normal	01-035,019685	TTTGGAGCCTTCGGACAGCCCAGCCCAT	GGCCACCGATGCCCCCATTTCACGCCTGAGGAAG	35019685	35019745
14883-L28906	True	RPGRIP1	Normal	14-020,872602	CCATTGACCTCAAGACAAAGAATCCTCTGAACAAGGTTCTGAAGTCAGT	GAAGCACAAACTACCGACAGTGATGATGTCATAGTGCCACCCA	20872602	20872681
15236-L17486	False	CDY2B	Normal	Y-018,076016	GCCTACAGAGATTGGTTCCAGCCAGGA	CACATCTGGAAAAATAACTATCATGAAGATATAAGAGTGTATTTTT	18076016	18076087
15238-L17485	False	VCY1B	Normal	Y-014,546054	CTTGAAGATGGCATCACATGCATATTGAGTA	GATCATTCCTAGAATGTTAAAGTTAAAATCAGCACAAAGTAAGTTGCAC	14546054	14546132
15239-L18627	False	RPS24P1	Normal	Y-012,865187	CATGTGGCTGAAGATAGGATTCCCTAGTGCTA	CTGCCTCACTTACAGACCAACAGTCTCCTGTCATCCAGCT	12865187	12865256
15241-L12617	False	RBMY2DP	Normal	Y-026,979534	GGAGTAGGATGTGTTCACTGAATGGAA	AAGTACAGCTGGTCAACAGGGAAGAGTAACTTCCCTTACCTCCACC	26979534	26979606
15243-L28903	False	BPY1	Normal	Y-014,384639	GTGTGCCTTACTCTGATTCTGTCCCTTTCTACA	CTTAGATCTCTGCTGTATGTAACTCTGGAATTAAAACTGATGCTAT	14384639	14384715
15244-L28758	False	USP9Y	Normal	Y-013,138483	CGGCAACTGTCATTAGAATCATGTGGCAT	TACCTCATTTGCAAACAGAGTGATCAATGAGAGACAG	13138483	13138546
15245-L28543	False	CDY2A	Normal	Y-018,573938	CTACAATGTCTCTGAATCTGCTGGCATTTTCTGTTAA	CCTTAGTGTAAAGTACATCCTTTTGATAAAAGGCTGTTTTTTTCAA	18573938	18574020
15246-L28757	False	CDY1B	Normal	Y-024,467621	CCATAGAAAACACAGGCCATCTCCTTACTGCTTA	AGGCCGTATTTCCAGAACACTCATAACATTTCACTTTTCATTTCCCAAG	24467621	24467702
15247-L18630	False	HSFY1	Normal	Y-019,164461	CATGCGATTCCTGGTATAAATTTGATGATGA	AGATTTAGCAGAATTTAAAATGGATGATGATCAAGAAATTTTAAAAA	19164461	19164536
15248-L17487	False	BPY2	Normal	Y-023,327262	GTCCAAAAACTTCAGGGTCTTTGTATTCA	TGCCAAGAAACGAATCTGTGCAAAGAAACATAAAATAAAGCTG	23327262	23327332
15249-L28507	False	EIF1AY	Normal	Y-021,054536	CCATCCCCAGGGCTATCTGATACACTTTCTAAATG	TTCTTGAATGTACACACAGAAGTTAGTCTTAATTATTTTGCAAGGTT	21054536	21054616
15519-L26914	True	SLC12A3	Normal	16-055,459531	TCTGGGTCCCTTCTTCACCCACTTCAGTAGGTTCCGAG	TCTGGTTCTATGGGGCAAGAGGGTGAGAGGCA	55459531	55459599
19616-L26704	True	ATP8A1	Normal	04-042,278439	TCTAGCACCGTTCCACTGGGAGCAGATCAGATTCTTCTT	CGAGGAGCTCAGTTGAGAAATACACAGTGGGTTC	42278439	42278510
20392-L28932	False	UTY	Normal	Y-013,924163	GCAAACTTCTGCTCTGTTAACATAAATATTGGTCCAGGA	GATTGTGAATGGTTTGTTGTACCTGAAGATTATTGGGGTGTTCTGAATGA	13924163	13924248
20393-L28553	False	RPS24P1	Normal	Y-012,836971	CTCCCTCCTCTGGTCACAGAAGATTACAGAAGGTA	TGTCCTTGCACTTTTGCACGTTGTAGTGAGCTAAGTAGTATTCTCCA	12836971	12837051
20394-L18629	False	VCY1B	Normal	Y-014,858748	CCTGCAACTAGAAGTCAGTGGAGTAGACCAA	GAGAGGAATATACTTGAATTTACACCCTTCAATTGTCCCTC	14858748	14858817
20673-L18625	False	CDY2A	Normal	Y-018,573809	TAGAATGTTTTTTGTCCCATTGGCTGTTAATGA	ATTCGTTAATGCCAATGTACCTTCCTTGTTAGCTGAGCCTGTAACCATG	18573809	18573888
21365-L31361	False	KDM5D	Normal	Y-020,639107	CTGAATTGGGGTTAAGAATATTCCATTTGATCTGAAGTTA	CTGATGAATCTGAGAAGAGTTGTTTACAATTTATGTCATATGTTCTC	20639107	20639193
